# Supplementary material for: Colorimetric Paper-Based Analytical Devices (PADs) Backed by Chemometrics for Pd(II) Detection
Source: Sensors (Basel). 2023 Aug 25;23(17):7425. doi: 10.3390/s23177425 (PMC10490827; doi:10.3390/s23177425)
Supplement: Supplementary file 1 [file sensors-23-07425-s001.zip]

Archive with 1 entries (1 files):
- sensors-2567545-supplementary.pdf
